# Supplementary material for: Characterization of the Molecular Mechanisms of Resistance against DMI Fungicides in Cercospora beticola Populations from the Czech Republic
Source: J Fungi (Basel). 2021 Dec 11;7(12):1062. doi: 10.3390/jof7121062 (PMC8706352; doi:10.3390/jof7121062)
Supplement: Supplementary file 1 [file jof-07-01062-s001.zip]

Archive with 1 entries (1 files):
- jof-1452848-supplementary.pdf
